# Supplementary material for: Expression of TRX1 optimizes the antitumor functions of human CAR T cells and confers resistance to a pro-oxidative tumor microenvironment
Source: Front Immunol. 2022 Dec 14;13:1063313. doi: 10.3389/fimmu.2022.1063313 (PMC9794734; doi:10.3389/fimmu.2022.1063313)
Supplement: Supplementary file 2 [file Table_1.xlsx]

## Sheet: IBAQ values
Protein	Experiment I	Experiment II	Experiment III	Average
EIF3E	26241	61766	0	29335.7
CCT2	34522	50673	10225	31806.7
PPP3CB	26370	54303	20411	33694.7
PGK1	36457	83069	0	39842
SLC25A13	0	89262	40500	43254
VARS1	74058	56988	0	43682
MYH9	77079	71565	0	49548
CCT6A	75201	84805	0	53335.3
CCT3	53201	102320	13072	56197.7
SLC25A12	62853	89262	40500	64205
FKBP15	59127	101990	33918	65011.7
CD4	106620	61028	36745	68131
SP100	56621	83942	66809	69124
DARS1	56862	135370	17303	69845
RAB11FIP1	43099	141280	33263	72547.3
CCT7	117190	95959	8634	73927.7
NFKB1	75251	144630	16815	78898.7
ALDH16A1	108040	82763	48620	79807.7
PLIN3	45899	109580	101820	85766.3
HCFC1	73350	178880	19897	90709
RPS18	0	0	274700	91566.7
TRMT61B	96073	149220	42989	96094
PSMC4	158450	89963	44121	97511.3
DDX6	133520	102070	58831	98140.3
STAT5B	129700	134440	43541	102560
EIF3L	74339	217220	23860	105140
CCT4	162020	160310	17873	113401
SHMT2	51428	250030	45646	115701
HDLBP	157770	179100	11769	116213
PFKP	150180	180580	30853	120538
TDP1	103520	143840	133420	126927
FKBP4	135540	216050	31165	127585
UQCRC2	158780	192550	34054	128461
IL16	161620	213770	11117	128836
CDK1	103990	231640	59173	131601
ACTN4	166290	216810	22551	135217
IREB2	130040	287660	21566	146422
RPN1	166520	253320	32872	150904
GPHN	152130	259680	66161	159324
PALM2AKAP2	88074	265250	130340	161221
CCT8	201520	257790	27850	162387
SMAP2	122420	155930	212930	163760
XRCC6	220640	251310	38556	170169
ATXN2L	163880	334420	16622	171641
TWF2	83720	387110	44335	171722
MTAP	318110	59615	138610	172112
LUC7L2	198740	266030	62495	175755
RPLP0	168520	340370	21995	176962
FRG1	126320	212600	199580	179500
RPL4	280060	215720	63092	186291
SIT1	170760	251700	154250	192237
UBXN4	219640	258490	101930	193353
NAE1	186060	378050	32301	198804
CCDC6	59312	503800	34274	199129
FKBP8	253100	319170	36988	203086
SEMA4D	184410	393410	56017	211279
PDCD6IP	255500	344720	37959	212726
PSMD1	208590	365950	79017	217852
HMGCL	224760	274500	155370	218210
KIF2A	189290	421760	43612	218221
LONP1	275120	352670	27474	218421
PUS7	114300	315970	227210	219160
OGFR	202480	431090	28677	220749
HNRNPH1	293540	263070	120480	225697
ESYT1	246950	376830	54198	225993
GART	322710	356580	15389	231560
DIAPH1	255190	414660	25010	231620
RNMT	120090	322690	253120	231967
CDKN2AIP	184320	466980	49194	233498
LDHB	287290	402760	33845	241298
RFTN1	354750	339750	77574	257358
SAFB	415250	316790	50929	260990
PTPN11	290490	313850	187930	264090
NFKB2	250800	466280	76464	264515
TACC3	236610	529360	39493	268488
TLN1	316830	469250	24813	270298
RBBP4	269280	525580	23630	272830
FLII	266010	480180	86452	277547
ADD1	347890	426040	81274	285068
STRAP	107870	731400	27906	289059
LMNA	201880	641440	36053	293124
EIF3D	448790	339630	93773	294064
IBA57	300120	514340	78105	297522
CAST	301850	543280	87813	310981
SMNDC1	414560	333140	236200	327967
SLC9A3R1	283160	592980	129850	335330
EIF3A	370840	634200	20217	341752
KHSRP	392510	647715	16635	352287
OLA1	304310	521200	241340	355617
G6PD	350790	333250	388000	357347
NUDCD1	160190	761460	164330	361993
XRN2	490750	578370	39434	369518
RRM1	548090	473830	90503	370808
PPP5C	524130	523320	75079	374176
SND1	201520	926080	10904	379501
UBAP2	427670	576280	144760	382903
ITGAL	534540	616620	60598	403919
EIF3B	551750	682440	11488	415226
HSPA4	542700	605540	106750	418330
PRDX1	265810	292890	759540	439413
NASP	409180	893410	33665	445418
PFAS	344470	833300	159100	445623
ABCE1	439990	564180	338570	447580
NPM1	334050	938940	78937	450642
RPIA	840220	341580	254680	478827
PLPBP	583560	360690	506740	483663
SASH3	413130	974340	98505	495325
HLA-C	10948	1320600	159170	496906
SLC3A2	611600	703930	208700	508077
SARNP	420560	678660	483200	527473
ALDH18A1	793020	807560	17171	539250
CNN2	609460	784810	258220	550830
DCPS	91127	1506600	58891	552206
TAP2	616300	985700	58409	553470
TXLNA	469810	927650	265730	554397
HNRNPK	556490	1033900	138150	576180
GFPT1	370760	788310	584820	581297
PMPCB	888430	572030	314770	591743
NAA10	765580	820190	189750	591840
APIP	692080	955540	152280	599967
HCLS1	1064300	821780	100820	662300
TAP1	791440	1183400	120890	698577
HLA-A	632100	1320600	159170	703957
EIF2B1	1250200	840820	43332	711451
PPA2	585340	1554800	49087	729742
LACTB	1069600	1078200	206070	784623
STAT3	1056300	1216900	90010	787737
TRAP1	983290	1497500	43032	841274
TSNAX	1030000	1450000	76750	852250
ABCF1	1238700	1041300	294460	858153
PRDX4	1153500	88461	1407200	883054
IFI35	629210	1290300	759120	892877
NECAP2	1345500	1077000	283320	901940
LRRC59	936330	1508600	294030	912987
EEF1D	1029900	1580500	206860	939087
MAP4	1077500	1475300	266420	939740
STAT5A	952690	1809700	228100	996830
HCCS	788210	1764100	480290	1.01087e+06
RANBP3	963360	1245400	872710	1.02716e+06
FNBP1	925660	1775100	436070	1045610
EIF5B	1425600	1528000	237890	1063830
PSME3	1248000	1838800	189820	1.09221e+06
GSTO1	1939500	125120	1252600	1105740
PTPRC	1539600	1749500	115650	1.13492e+06
CAPZA2	445110	2796700	176770	1.13953e+06
SEPTIN6	1259800	2065300	97968	1.14102e+06
YWHAQ	2342700	269740	854840	1155760
GARS1	1454600	1639600	385410	1159870
TMPO	1524100	1357200	793990	1.2251e+06
DNAJC9	1394600	1342700	961270	1.23286e+06
UBA1	1676900	2173800	188840	1.34651e+06
PAICS	1634400	3043000	266660	1648020
STIP1	1937500	2833100	228020	1.66621e+06
CACYBP	4452500	1294900	372420	2039940
ATAD3A	3061000	2085000	1340800	2.16227e+06
HMOX2	2769800	3030900	1061900	2.28753e+06
CAPZA1	746660	6237500	283090	2.42242e+06
EFHD2	2656800	3828100	782450	2422450
GSR	2214200	4065700	1314900	2531600
CAPZB	2886700	4062000	994670	2647790
LRRFIP1	2055200	3882100	2094000	2677100
VDAC2	3302900	4089800	1110700	2.83447e+06
HSPA8	5089500	3711600	636620	3.14591e+06
SERBP1	3278600	6247400	1680700	3.73557e+06
PSME1	6133100	4128000	1441900	3901000
HSPD1	6029800	4819100	1714600	4.18783e+06
CAPRIN1	6107800	7400700	820590	4.77636e+06
LSP1	6157100	7519700	2020200	5.23233e+06
HSP90AA1	5090300	6998700	3923800	5337600
PSME2	7385200	5223900	3983700	5.53093e+06
PPA1	5047100	9952800	1668500	5.55613e+06
PTBP1	7634000	5277300	4833600	5.91497e+06
IMPDH2	11109000	7940600	430480	6493360
ANXA2	3971000	9332500	6410300	6.57127e+06
HSPH1	8140500	10739000	2033400	6.97097e+06
LCP1	7330200	8217000	8524500	8023900
GAPDH	8077300	20022000	1094300	9731200
UBA52	11074000	16915000	4127300	1.07054e+07
EEF2	15487000	20277000	3766800	1.31769e+07
HSP90AB1	47458000	45879000	26336000	39891000
